# Supplementary material for: Mathematical modelling and a systems science approach to describe the role of cytokines in the evolution of severe dengue
Source: BMC Syst Biol. 2017 Mar 11;11:34. doi: 10.1186/s12918-017-0415-3 (PMC5346240; doi:10.1186/s12918-017-0415-3)
Supplement: Additional file 3: — Validation Data. (XLSX 20 kb) [file 12918_2017_415_MOESM3_ESM.xlsx]

## Sheet: Sheet3
Sample Number	hours	PAF (ng/ml)	IL-10 (pg/ml)	TNFa	S1P	IL1b
Red=DHF, Green=DF
AD01A	120	24.6687	351.633	4.34	0.761135	0
AD01B		44.3897	187.844	76.84	1.05987	8.87
AD01C		67.0555	126.635	141.24	0.88671	3.8
AD01D		452.815	97.1249	82.8	0.797015	28.37
AD01E		80.3596	80.0773	130.48	1.00525	0
AD03A	96	7.8116	31.4189	0	0.616261	0
AD03B		139.961	52.5016	71.39	0	7.93
AD03C		28.7993	44.1404	28.46	0	5.15
AD03D		1137.5	120.053	35.66	1.1262	13.4
AD03E		126.872	42.4464	120.19	0.99	0
AD04A	96	36.8073	24.9039	0	0.822995	0
AD04B		84.0805	75.9254	13.19	1.19082	0
AD04C		26.1392	70.237	0	1.04639	0
AD04D		187.637	109.437	56.92	0.809895	11.74
AD04E		55.2748	108.237	0	0.933035	0
AD04G		115.31	84.1329	55.92	0.883125	4.33
AD05A	96	17.287	22.03	27.94	1.29164	0
AD05B		289.838	18.52	61.43	1.12126	7.13
AD05C		11.4764	27.73	0	0.870709	0
AD05D		54.8225	48.56	16.93	0.962277	5.66
AD05E		16.2202	71.12	0	0.731217	0
AD05F		194.502	50.42	36.69	1.0116	45.78
AD07A	72	37.2709	21.1232	21.69	1.28856	0
AD07B		349.115	15.9008	63.92	1.16691	5.2
AD07C		31.1837	10.3486	15.85	1.15911	0
AD07D		255.886	19.3044	33.61	1.15653	2.12
AD07E		25.6507	26.6522	0	1.30092	0
AD07F		161.473	50.9365	8.28	0.946539	5.74
AD11A	96	0	24.38		0.712354
AD11B		185.962	26.85		0.69392
AD11C		0	14.02		0.90674
AD13A		0	17.35
AD13B		413.983	17.41
AD13C		0	7.87
AD16A	84	0	27.8419	43.81	1.19896	0
AD16B		169.771	29.0175	58.92	0.940722	2.59
AD16C		0	39.0614	31.52	1.20718	0
AD16D		395.245	46.8769	256.2	1.28246	25.81
AD16E		0	27.2269	13.73	1.16953	2.89
AD16F		380.025	25.4459	32.59	1.44402	30.73
AD16G		0	16.3377		1.57319	0
AD18A	84	0	205.95	0	1.60889	0
AD18B		71.6641	363.05	44.8	1.56018	0
AD18C		0	248.07	0	0.984476	0
AD18D		0	283.63	14.3	1.00525	0
AD18E		0	274.28	0	1.22391	0
AD18F		0	332.73	6.33	1.37264	0
AD18G		0	276.5	0	0.934949	2.97
AD18H		157.931	365.02	50.53	1.69518	0
AD18I		0	158.09	0	1.16691	55.44
AD20A	120	33.8444	70.14	0	0.899394	0
AD20B		8.94804	66.45	0	0.732686	0
AD20C		0	29.18	13.86	1.05987	0
AD20D		5.36763	16.93	0	1.0576	2
AD20E		0	13.55	33.93	0.83297	0
AD23A	96	6.25396	32.2	0	0.952402	0
AD23B		13.5364	18.81	21.77	1.48224	0
AD23C		8.04458	15.18	0	1.50607	0
AD24A	120	0	102.05	16.22	1.20169	0
AD24B		33.8444	58.43	0	1.17216	0
AD24C		0	46.53	0	1.46674	0
AD25A	96	26.9063	66.4	0	0.872471	2.48
AD25B		22.0506	64	5.96	0.966264	0
AD25C		11.6876	76.15	0	1.35576	2
AD25D		0	51.17			0
AD 40A		0			0.13	0
AD 40B		0			0.44	0
AD 40C		184.55			0.78	4.61
AD 41A	96	0	6.37	0	0.814781	0
AD 41B		16.26	5.76	82	1.15139	0
AD 41C		0	5.33	0	0.851604	0
AD 41D		190.42	7.45	153.32	0.813149	6.34
AD 46A	96	0	49.13		1.81	0
AD 46B		104.1	31.27		1.02	16.71
AD 46C		0	22.87		1.7	0
AD 46D		18.9	15.07		1.08	2.21
AD 46E		0	11.96		0.58	0
AD 46F		0	7.45			0
AD 47A	96	0	25.67	0	1.02662	0
AD 47B		10.53	13.7	30.76	0.960292	3.28
AD 47C		0	16.26	0	0.861965	2.06
AD 47D		42.62	16.15	80.78	0.897569	2.06
AD 47E		0	22.75	0	0.912297	0
AD 47F		14.04	15.07	0	0.923538	0
AD 47G		6.94		0	0.771881	0
AD 49A	132	0	96.45	0	0.503844	0
AD 49B		13.19	123.81	62.04	0.660929	0
AD 49C		0	39.06	0	0.740074	0
AD 50A	72	0	41.37		0.28	0
AD 50B		289.97	41.94		0.38	0
AD 50C		0	24.13		0.57	0
AD 50D		100.46	44.32		1.21	0
AD 50E		35.43	47.56		0.33	0
AD 50F		0	50.31		0.26	0
AD 50H			53.09		0.64	0
AD 50G			112.33		0.6	0
AD 50I			131.15		0.3	0
AD 51A	120	0	108.01		0.3	0
AD 51B		137.89	74.67		0.46	0
AD 51C		15.51	49.76		0.67	0
AD53 A	120	11.58	52.84		0.28	0
AD53 B		411.06	47.96		0.48	0
AD53 C		46.06	58.09		0.53	0
AD 53 D		62.77	75.41		0.49	0.3
AD 53E		6.3	115.31			0
AD 55A	96	51.93	46.04			0
AD 55B		0	93.25			0
AD 55C		0	106.85			0
N06	132	0	86.42		0.49	0
		396.03	82.78		0.52	2.5
		0	32.38		0.62	13.55
		1536.05	47.59		0.45	0
N10	132	207.87	117.86		0.85	218.99
		5.4	76.78		1.52	0
		11.86	77.71		1.37	4.9
		0	40.4		0.79	0
N15	120	6.47	12.6		0.39	0
		293.16	60.6		0.6	0
		6.2	73.48		0.72	0
		25.28	47.78		0.78	0
N16	96	7.55	54.2			0
		63.18	27.62			0
		35.38	19.42			0
		0	0			0
		659.38	0			0
		7.01	0			47.82
N19	84	84.49	76.62		0.48	0
		9.43	70.93		0.5	0
		13.48	49.68		0.6	0
		6.2	39.78		0.75	0
		463.8	25.45		1.03	0
N03	132	9.91	12.6		0.75	0
		9.71	0		1.03	0
		27.23	0		1.36	0
		9.78	0		1.35	0
N11	96	13.13	21.03		0.81	0
		24.09	83.24			0
		11.75	84.61		0.87	0
		12.43	147.86			0
		14.44	125.14			0
		55.43	55.15			0
		12.12	31.65			6.69
N12	132	10.95	141.74		0.45	0
		314.75	94.93		0.69	0
		11.6	69.49		0.7	18.67
		46.53	51.16		0.92	0
		11.89	52.08		1.07	0
		153.76	51.53		1.88	0
N13	96	19.64	52.45		0.45
		864.98	44.27		0.46
		10.11	16.99		0.33
		74.13	13.04		0.33
N17	120	22.29	24.61		0.7
		9.98	0		0.72
		33.11	0		0.68
N25	96	14.19	80.95		0.57	19.18
		15.12	56.92		0.95	0
		11.15	37.4		0.68	0
		123.95	45.85		0.93	5.7
		11.82	21.35		0.56	0
N23	144	10.25			0.67	0
		10.32			0.79	0
		9.64			0.58	0
N22	96	11.09	26.01		1.21
		15.64	35.17		1.13
		20.96	55.68		0.35
		256.06	85.06		0.37
		14.78	58.83		0.27
N27	132	11.82	34.71		0.55
		34.7	18.06		0.74
		12.73	0		0.46
		136.14	0		0.78
	106.235
	19.1755
